# Supplementary material for: Gaussian Process Regression for Mapping Free EnergyLandscape of Mg2+-Cl− Ion Pairing in Aqueous Solution: Molecular Insights and Computational Efficiency
Source: Molecules. 2025 Jun 15;30(12):2595. doi: 10.3390/molecules30122595 (PMC12196332; doi:10.3390/molecules30122595)
Supplement: Supplementary file 1 [file molecules-30-02595-s001.zip]

Archive with 1 entries (1 files):
- molecules-3683976-supplementary.pdf
